# Supplementary material for: Association between Handgrip Strength and Cognitive Function in Older Adults: Korean Longitudinal Study of Aging (2006–2018)
Source: Int J Environ Res Public Health. 2022 Jan 18;19(3):1048. doi: 10.3390/ijerph19031048 (PMC8833993; doi:10.3390/ijerph19031048)
Supplement: Supplementary file 1 [file ijerph-19-01048-s001.zip]

Archive with 1 entries (1 files):
- ijerph-1510021-supplementary.pdf
